# Supplementary material for: Data of de novo assembly and functional annotation of the leaf transcriptome of Impatiens balsamina
Source: Data Brief. 2018 Dec 16;23:103603. doi: 10.1016/j.dib.2018.12.042 (PMC6378892; doi:10.1016/j.dib.2018.12.042)
Supplement: Supplementary file 2 — Supplementary material Table S1. Results of KAAS pathway mapping of the translated transcripts (coding sequences with minimum 100 amino acids) of Impatiens balsamina. [file mmc2.xlsx]

## Sheet: Supplementary Material S1
Table S1. Results of KAAS pathway mapping of the translated transcripts (coding sequences with minimum 100 amino acids) of Impatiens balsamina
KEGG pathway	Total member of the pathway	Total number of annotated coding sequence (CDS)	Percentage of coding sequence (CDS) (%)	Total number of Transcript	Percentage of transcript (%)	Total number of annotated unigene	Percentage of unigene
1.0 Global and overview maps	21548	3542	0.393312	19501	0.38883	11693	0.37968
1.0 Global and overview maps	10749	1833	0.1962	9740	0.194206	5892	0.191317
1.1 Carbohydrate metabolism	2577	327	0.0470376	2330	0.0464578	1423	0.0462058
1.10 Biosynthesis of other secondary metabolites	580	82	0.0105866	527	0.0105078	354	0.0114946
ko00232 Caffeine metabolism (3)	7	3	0.00012777	7	0.000139573	5	0.000162353
ko00254 Aflatoxin biosynthesis (1)	1	1	1.82528e-05	1	1.9939e-05	1	3.24707e-05
ko00261 Monobactam biosynthesis (6)	13	6	0.000237287	13	0.000259207	11	0.000357178
ko00333 Prodigiosin biosynthesis (3)	11	3	0.000200781	11	0.000219329	10	0.000324707
ko00401 Novobiocin biosynthesis (2)	11	2	0.000200781	8	0.000159512	4	0.000129883
ko00405 Phenazine biosynthesis (2)	6	2	0.000109517	6	0.000119634	5	0.000162353
ko00521 Streptomycin biosynthesis (4)	28	4	0.000511079	26	0.000518414	16	0.000519531
ko00524 Neomycin, kanamycin and gentamicin biosynthesis (1)	18	1	0.000328551	16	0.000319024	8	0.000259766
ko00901 Indole alkaloid biosynthesis (1)	9	1	0.000164276	7	0.000139573	3	9.74121e-05
ko00940 Phenylpropanoid biosynthesis (19)	274	19	0.00500128	240	0.00478536	165	0.00535766
ko00941 Flavonoid biosynthesis (13)	59	13	0.00107692	58	0.00115646	43	0.00139624
ko00942 Anthocyanin biosynthesis (1)	2	1	3.65057e-05	2	3.9878e-05	2	6.49414e-05
ko00943 Isoflavonoid biosynthesis (1)	13	1	0.000237287	13	0.000259207	9	0.000292236
ko00944 Flavone and flavonol biosynthesis (2)	3	2	5.47585e-05	3	5.9817e-05	3	9.74121e-05
ko00945 Stilbenoid, diarylheptanoid and gingerol biosynthesis (4)	34	4	0.000620597	33	0.000657987	24	0.000779297
ko00950 Isoquinoline alkaloid biosynthesis (7)	33	7	0.000602344	30	0.00059817	16	0.000519531
ko00960 Tropane, piperidine and pyridine alkaloid biosynthesis (8)	50	8	0.000912642	45	0.000897254	22	0.000714355
ko00965 Betalain biosynthesis (1)	1	1	1.82528e-05	1	1.9939e-05	1	3.24707e-05
ko00966 Glucosinolate biosynthesis (3)	7	3	0.00012777	7	0.000139573	6	0.000194824
1.11 Xenobiotics biodegradation and metabolism	463	47	0.00845106	417	0.00831456	248	0.00805273
1.2 Energy metabolism	855	214	0.0156062	814	0.0162303	579	0.0188005
1.3 Lipid metabolism	1443	189	0.0263388	1301	0.0259406	770	0.0250024
1.4 Nucleotide metabolism	857	163	0.0156427	794	0.0158316	416	0.0135078
1.5 Amino acid metabolism	1469	275	0.0268134	1352	0.0269575	822	0.0266909
1.6 Metabolism of other amino acids	494	60	0.0090169	437	0.00871334	242	0.00785791
1.7 Glycan biosynthesis and metabolism	743	110	0.0135619	614	0.0122425	265	0.00860473
1.8 Metabolism of cofactors and vitamins	823	157	0.0150221	721	0.014376	394	0.0127935
1.9 Metabolism of terpenoids and polyketides	495	85	0.00903515	454	0.0090523	288	0.00935156
ko00281 Geraniol degradation (1)	13	1	0.000237287	13	0.000259207	5	0.000162353
ko00523 Polyketide sugar unit biosynthesis (1)	1	1	1.82528e-05	1	1.9939e-05	1	3.24707e-05
ko00900 Terpenoid backbone biosynthesis (30)	134	30	0.00244588	127	0.00253225	84	0.00272754
ko00902 Monoterpenoid biosynthesis (2)	13	2	0.000237287	13	0.000259207	8	0.000259766
ko00903 Limonene and pinene degradation (1)	18	1	0.000328551	17	0.000338963	12	0.000389648
ko00904 Diterpenoid biosynthesis (7)	35	7	0.000638849	33	0.000657987	21	0.000681885
ko00905 Brassinosteroid biosynthesis (9)	61	9	0.00111342	58	0.00115646	33	0.00107153
ko00906 Carotenoid biosynthesis (19)	82	19	0.00149673	73	0.00145555	53	0.00172095
ko00908 Zeatin biosynthesis (6)	35	6	0.000638849	34	0.000677926	30	0.000974121
ko00909 Sesquiterpenoid and triterpenoid biosynthesis (6)	79	6	0.00144197	62	0.00123622	23	0.000746826
ko00981 Insect hormone biosynthesis (1)	18	1	0.000328551	17	0.000338963	12	0.000389648
ko01051 Biosynthesis of ansamycins (1)	5	1	9.12642e-05	5	9.96949e-05	5	0.000162353
ko01053 Biosynthesis of siderophore group nonribosomal peptides (1)	1	1	1.82528e-05	1	1.9939e-05	1	3.24707e-05
2. Genetic Information Processing	5208	960	0.0950608	4786	0.095428	2916	0.0946845
3. Environmental Information Processing	5582	467	0.101887	5128	0.102247	3155	0.102445
4. Cellular Processes	5184	652	0.0946227	4736	0.094431	2933	0.0952365
5. Organismal Systems	7475	688	0.13644	6896	0.137499	4425	0.143683
6. Human Diseases	9789	1033	0.178677	9106	0.181564	5675	0.184271
Grand Total	54786	7342	1	50153	1	30797	1
